# Supplementary material for: Profiling of the embryonic Atlantic halibut (Hippoglossus hippoglossus L.) transcriptome reveals maternal transcripts as potential markers of embryo quality
Source: BMC Genomics. 2014 Sep 30;15(1):829. doi: 10.1186/1471-2164-15-829 (PMC4246526; doi:10.1186/1471-2164-15-829)
Supplement: Supplementary file 5 — Additional file 5: Up-regulated transcripts at 8CS. (XLSX 27 KB) [file 12864_2014_6689_MOESM5_ESM.xlsx]

## Sheet: Additional file 5
Additional file 5: up-regulated at 8CS
Names	Seq__Description__Array_	gb_accession__nr_	8CS_1	8CS_2	8CS_3	GR_1	GR_2	GR_3	10SS_1	10SS_2	10SS_3	HT_1	HT_2	HT_3
HH_Contig2407	adp-ribosylation factor interacting protein 1	EB037288	1.64	1.72	1.73	0.03	0	-0.04	-1.94	-1.78	-1.4	-2.02	-2.3	-2.5
HH_193889040	agmatine ureohydrolase	FK701673	2.9	2.89	3.05	-0.52	-0.3	0.88	-3.34	-2.55	-2.37	-2.97	-2.83	-2.7
HH_75737892	apoptosis regulatory protein siva	DT805892	2.08	1.84	1.99	0	-0.25	0.36	-2.56	-2.35	-1.56	-2.49	-2.65	-2.61
HH_90607717	atp-dependent rna helicase (dead box protein 19b)	EB041158	2.45	2.15	2.51	-0.13	0.16	0	-5.31	-3.93	-3.14	-5.48	-6.04	-5.77
HH_Contig2894	b-cell translocation gene 3	FK702210	3.33	3.11	3.21	0	-0.06	0.6	-2.92	-2.1	-2.52	-2.58	-2.99	-2.9
HH_90599482	beta-n-acetyl-galactosaminyl transferase 3	EB032923	1.3	1.54	1.59	0	-0.11	0	-4.4	-4.06	-3.97	-4.41	-4.4	-4.45
HH_Contig3002	caprin family member 2	EB103592	1.23	2.08	1.83	-0.19	0	-0.04	-4.5	-4.83	-4	-4.97	-4.72	-3.84
HH_Contig3056	carbonic anhydrase vii	EB032923	3.35	2.83	3.12	-0.43	-0.43	1.41	-5.35	-3.51	-4.17	-5.57	-5.54	-5.42
HH_193889660	ccr4-not transcription subunit 6	FK702261	1.77	1.09	1.48	-0.5	-0.37	0.31	-1.62	-1.64	-1.36	-2.46	-2.35	-2.93
HH_90607394	chloride intracellular channel 1	EB040835	1.59	1.23	1.46	-0.88	-0.83	0.51	-1.76	-1.68	-1.46	-1.6	-1.75	-1.95
HH_90606697	chromosome 1 open reading frame 59	EB040138	2.12	1.49	1.97	-0.02	0	0.34	-3.56	-2.99	-2.28	-4.48	-4.64	-4.3
HH_38317570	chromosome 4 open reading frame 14	CF931755	1.44	1.24	1.68	-0.24	-0.18	0	-1.5	-1.67	-1.39	-1.64	-1.64	-1.78
HH_Contig106	claudin 4	FK701101	3.21	3.04	3.12	0	-0.35	0.81	-8.25	-3.35	-5.13	-9.03	-10.02	-10.98
HH_90605747	cold shock domain containing rna binding	EB039188	2.84	2.29	2.61	-0.17	-0.14	0.65	-3.52	-2.98	-3.23	-3.31	-2.72	-3.11
HH_Contig3007	core 1 glycoprotein-n-acetylgalactosamine 3-beta- 1	EB037430	1.49	1.6	1.66	-0.08	0.11	0	-3.21	-2.38	-1.06	-1.93	-1.76	-1.94
HH_90606368	cue domain containing 2	EB039809	1.36	1.64	1.35	0.15	0	-0.11	-2.09	-1.97	-1.2	-1.82	-1.83	-1.82
HH_193889009	dehydrogenase reductase (sdr family) x-linked	FK701642	1.53	1.36	1.6	-0.03	0	0.26	-6.42	-4.32	-3.59	-7.47	-7.66	-7.51
HH_Contig3006	dna-damage-inducible transcript 4-like	EB039773	2.98	2.9	2.99	-0.22	0	0.78	-3.5	-2.07	-2.92	-2.77	-2.42	-2.32
HH_90602849	ecto-adp-ribosyltransferase 5 precursor	EB036290	2.64	3.36	3.2	-0.05	0	0.73	-3.48	-2.48	-4.14	-2.77	-2.43	-2.96
HH_90604682	eef1a2 binding protein	EB040531	3.5	2.27	3.01	-1.13	-1.12	-1.25	-0.7	-0.53	-0.71	0	-0.69	-0.78
HH_90602129	elongin a	EB035570	3.7	3.32	3.68	-0.66	-0.66	0	-3.95	-2.53	-3.36	-3.24	-3.21	-3.18
HH_90602317	ewing's tumor-associated antigen 1	EB035758	1.35	1.22	1.72	0	-0.01	0.23	-1.78	-2.3	-1.39	-2.14	-1.89	-2.36
HH_90606170	f-box protein 5	EB039611	1.87	1.92	1.62	-0.33	0	0.49	-2.84	-2.51	-1.79	-3.25	-3.28	-3.62
HH_Contig1209	fk506 binding protein 6	DT806267	1.27	2.04	1.71	-0.55	0.33	0	-2.39	-2.12	-1.93	-2.12	-1.99	-1.9
HH_Contig591	fucosyltransferase 9	EH038228	2.16	2.39	2.23	0	0.34	-0.19	-1.88	-0.68	-1.65	-3.2	-3.11	-2.52
HH_90602956	general transcription factor polypeptide 30kda	EB036397	2.87	2.77	3.12	-0.57	0	1.06	-3.03	-1.51	-2.72	-2.99	-2.65	-2.71
HH_193890291	g-protein signalling modulator 2 (ags3- elegans)	FK702055	2.82	2.4	2.55	-1.9	-1.31	0.23	-2.35	-2.28	-1.8	-2.8	-3.46	-3.36
HH_90606690	guanine nucleotide binding alpha transducing 3	EB040131	3.05	3.64	3.59	0	-0.12	1	-4.05	-3.32	-5.05	-5.4	-5.75	-5.37
HH_Contig1119	guanine nucleotide binding protein (g protein) alpha 14	FK702624	3.36	3.39	3.47	0	-0.14	1.07	-6.98	-2.81	-5.1	-7.1	-7.36	-7.5
HH_193889770	iduronate 2-sulfatase	FK703150	1.69	1.01	1.5	-0.09	0.18	0	-2.05	-1	-1.74	-2.69	-2.57	-2.62
HH_Contig2565	importin alpha	FK702332	3.29	4.09	3.52	0	-0.22	1.03	-3.05	-1.66	-3.41	-6.7	-6.82	-7.34
HH_75738095	isoform cra_b	DT806095	1.82	1.79	1.57	-0.02	-0.06	0	-6.49	-3.96	-2.85	-4.12	-4.56	-4.42
HH_Contig2817	kelch repeat-containing protein	FK702150	2.34	3.14	2.94	-0.69	0	0.7	-3.14	-1.7	-3.33	-2.9	-2.67	-3.32
HH_90602489	kinesin family member 20a	EB035930	3.71	3.7	3.75	-0.09	0	0.67	-5.72	-2.77	-4.26	-5.27	-5.21	-4.91
HH_Contig1140	linker histone h1m	EB036726	2.99	3.09	2.88	0	-0.15	1.01	-8.1	-2.92	-5.43	-8.69	-10.06	-9.48
HH_90606238	lipopolysaccharide-induced tnf factor	EB039679	3.48	4.19	3.76	0	-0.1	0.92	-4.51	-1.98	-3.23	-4.26	-4.1	-4.61
HH_90607090	microtubule-associated protein homolog	EB040531	1.36	1.29	1.41	0.37	-0.12	0	-1.88	-2.08	-0.98	-2.13	-1.71	-1.53
HH_90988418	microtubule-associated proteins 1a 1b light chain 3c	EB103587	3.32	2.96	3.13	0	-0.1	0.97	-4.59	-3.06	-3.31	-5.83	-5.39	-5.63
HH_Contig2854	moloney leukemia virus 10-like homolog	FK703018	1.27	1.52	1.45	-1.2	0	0.21	-2.64	-3.41	-2.89	-3.22	-2.57	-3.13
HH_193888503	myosin 19	FK701342	2.43	1.99	2.37	-1.05	-0.95	0.08	-2.68	-2.95	-2.73	-2.03	-2.6	-3
HH_90602003	myosin viia and rab interacting protein	EB035444	1.98	2.51	2.46	-0.35	-0.34	0	-3.22	-2.05	-3.19	-1.05	-1.1	-1.22
HH_166850711	---NA---	FD698901	1.33	1.99	1.65	-0.28	-1.07	-0.8	-1.4	-1.8	-1.63	-1.7	-1.29	-1.14
HH_166850869	---NA---	FD698663	2.29	2.37	2.39	-0.06	0	0.8	-5.86	-4.78	-2.6	-6.41	-5.59	-6.31
HH_166850873	---NA---	FD698667	2.06	2.22	1.97	-0.11	0	0.33	-1.48	-1.07	-1.27	-2.76	-2.81	-2.92
HH_166850876	---NA---	FD698670	2.33	1	2.12	-1.11	-1.79	-1.09	-2.49	-2.4	-2.73	-3.1	-2.62	-2.98
HH_166850905	---NA---	FD698963	1.72	1.13	1.35	-0.89	-0.92	0	-2.39	-3.13	-2.74	-1.6	-0.97	-2.17
HH_166850908	---NA---	FD698966	3.58	3.06	3.35	0	-0.38	1.18	-5.78	-3.15	-4.58	-4.1	-4.79	-4.74
HH_166851041	---NA---	FD698400	1.76	1.6	1.76	-0.65	-0.53	-0.67	-2.92	-2.32	-1.66	-1.36	-1.33	-1.18
HH_193888470	---NA---	FK701309	2.32	2.1	2.37	-0.99	-1.22	0.26	-1.83	-2.28	-1.25	-2.15	-2.22	-2.45
HH_193888532	---NA---	FK701371	1.08	1.4	1.78	0.22	-0.15	-0.78	-1.42	-1.27	-1.46	-2.17	-1.15	-2.22
HH_193888578	---NA---	FK701417	3.63	3.45	3.45	0	-0.13	0.53	-7.78	-3.34	-4.2	-7.13	-7.4	-7.75
HH_193888931	---NA---	FK701201	2.9	3.35	2.95	0	-0.05	0.72	-5.08	-3.02	-3.67	-2.43	-2.34	-1.96
HH_193889004	---NA---	FK701637	2.79	3.25	2.78	-0.7	-1.03	0	-3.53	-2.17	-2.73	-3.25	-2.72	-2.98
HH_193889017	---NA---	FK701650	2.06	2.25	2.03	-0.39	-0.62	0	-2.49	-2.11	-2.03	-1.57	-1.41	-1.35
HH_193889112	---NA---	FK702534	2.19	2.19	2.18	-0.15	-0.2	0	-4	-2.35	-3.06	-2.52	-2.19	-2.4
HH_193889144	---NA---	FK702182	1.63	1.66	1.9	-0.14	0	0.48	-3.99	-3.11	-3.09	-3.68	-3.95	-3.94
HH_193889147	---NA---	FK702542	2.03	1.85	1.97	-0.26	0	0.99	-3.38	-2.58	-1.1	-3.37	-3.36	-3.43
HH_193889242	---NA---	FK701753	3.15	3.56	3.25	-0.63	-0.4	-0.18	-3.97	-2.67	-4.36	-4.41	-4.54	-4.39
HH_193889573	---NA---	FK702658	1.65	1.55	1.55	-0.22	-0.54	0.14	-1.63	-2	-1.74	-1.51	-1.52	-1.74
HH_193889675	---NA---	FK702270	3.14	2.82	2.9	0	-0.43	0.08	-4.97	-3.86	-5.33	-5.39	-5.92	-5.51
HH_193889772	---NA---	FK703152	2.05	1.91	2	0	-0.01	0.33	-2.08	-1.86	-2.01	-2.71	-2.7	-2.69
HH_193890000	---NA---	FK703214	3.45	3.84	3.55	-0.79	0	0.58	-3.06	-2.93	-2.43	-2.77	-3.33	-3.5
HH_193890100	---NA---	FK702373	1.99	1.98	1.87	0.15	0	-0.08	-2.83	-2.33	-2.49	-2.95	-2.93	-3.14
HH_193890171	---NA---	FK702823	3.07	3.24	3.07	0	-0.41	0.95	-2.89	-2.07	-3.13	-3.22	-3.52	-3.6
HH_193890220	---NA---	FK702037	1.66	1.14	1.49	-0.44	-0.33	0.35	-2.65	-2.53	-2.22	-2.82	-3.2	-3.61
HH_193890429	---NA---	FK702103	2.1	0.96	1.88	-0.43	-1.12	0	-1.63	-2.34	-1.98	-2.21	-2.55	-2.17
HH_193890524	---NA---	FK703348	2.37	1.88	2.72	0.13	-0.14	0	-2.54	-2.7	-2.03	-2.17	-2	-2.3
HH_193890575	---NA---	FK702130	1.68	1.89	1.78	0	0.26	-0.31	-1.4	-1.48	-1.79	-2.7	-1.92	-2.01
HH_75737803	---NA---	DT805803	2.57	2.9	2.69	0	-0.43	0.46	-2.62	-2.25	-3.63	-3.11	-3.21	-3.15
HH_75737824	---NA---	DT805824	2.5	2.11	2.18	0.03	0	-0.22	-4.58	-3.54	-1.92	-4.38	-4.43	-4.42
HH_75737870	---NA---	DT805870	1.7	1.96	1.72	-0.08	-0.14	0	-3.55	-3.03	-1.34	-1.97	-1.8	-1.84
HH_75738011	---NA---	DT806011	1.43	1.81	1.38	-0.2	0	-0.17	-2.65	-1.42	-2.39	-2.53	-2.66	-2.57
HH_75738147	---NA---	DT806147	1.85	1.91	1.81	0	-0.15	0.16	-1.78	-1.53	-1.41	-3.46	-3.12	-2.96
HH_75738215	---NA---	DT806215	2.59	2.74	2.84	-0.42	-0.6	0.14	-4.21	-3	-3.77	-2.67	-2.82	-3.05
HH_89920465	---NA---	DY742711	1.51	1.87	1.52	0	-0.29	0.04	-2.96	-2.91	-2.03	-1.1	-1.38	-1.57
HH_90596259	---NA---	EB029700	1.42	1.43	1.55	0	-0.31	-0.28	-2.69	-1.93	-2.66	-0.85	-1.15	-1.29
HH_90596279	---NA---	EB029720	1.18	1.51	1.43	-0.22	0	-0.08	-2.52	-2.08	-2.05	-1.57	-1.69	-1.25
HH_90596772	---NA---	EB030213	1.84	1.81	1.96	-0.07	-0.19	0	-1.52	-1.73	-1.52	-2.43	-2.41	-2.25
HH_90598089	---NA---	EB031530	1.34	1.07	1.45	0	-0.14	0.41	-2.14	-2.36	-1.19	-1.55	-1.42	-1.39
HH_90598444	---NA---	EB031885	2.42	0.59	0.34	0	-0.05	-0.15	-2.01	-1.89	-1.75	-1.28	-1.2	-1.19
HH_90599366	---NA---	EB032807	1.42	1.45	1.48	0	-1	-0.32	-1.39	-1.9	-1.69	-1.89	-1.71	-1.67
HH_90599490	---NA---	EB032931	1.55	1.49	1.55	-0.51	0.7	0	-2.64	-0.85	-3.23	-2.88	-2.51	-2.52
HH_90599774	---NA---	EB033215	1.4	1.17	1.48	-0.46	-0.34	0.04	-2.38	-2.23	-1.08	-2.24	-2.49	-2.7
HH_90603204	---NA---	EB036645	2.97	3.32	3.34	-0.1	-0.2	0	-3.54	-2.1	-3.14	-2.74	-2.66	-3.16
HH_90603288	---NA---	EB036729	3.08	4.07	3.32	-0.04	0	0.39	-4.84	-2.11	-4.29	-2.16	-3.36	-2.89
HH_90603362	---NA---	EB036803	1.45	1.02	1.79	-0.84	0	0.27	-2.11	-1.84	-1.14	-1.55	-1.74	-1.99
HH_90606745	---NA---	EB040186	1.79	1.95	1.73	-0.7	-0.13	0.42	-3.59	-3.84	-3.98	-3.77	-4.4	-3.9
HH_90988400	---NA---	EB103569	2.9	3.47	3.11	0	-0.12	0.22	-5.07	-2.67	-4.94	-4.18	-4.25	-4.26
HH_90988503	---NA---	EB103672	3.14	2.41	2.91	-0.38	-0.54	0	-6.01	-3.75	-4.03	-4.89	-4.54	-4.6
HH_90988629	---NA---	EB103798	2.16	1.51	2.03	0	-0.09	0.51	-5.12	-4.14	-3.75	-6.39	-6.61	-6.69
HH_90988658	---NA---	EB103827	3.84	3.71	3.67	0	-0.03	0.13	-4.25	-2.09	-4.12	-2.89	-2.56	-2.62
HH_90988799	---NA---	EB103968	2.4	2.08	2.18	-0.05	0	0.07	-4.96	-3.67	-3.06	-4.83	-4.87	-5.01
HH_Contig1071	---NA---	FK702130	3.09	4.21	3.61	0	-0.81	2	-3.99	-1.8	-4.34	-4.47	-4.96	-4.55
HH_Contig1168	---NA---	EB036645	1.91	2.5	2.34	-0.63	-0.26	0	-1.93	-2.16	-2.59	-3.23	-2.78	-2.87
HH_Contig202	---NA---	FK701276	1.52	1.46	1.56	-0.1	0	0.23	-2.11	-2.02	-0.82	-2.14	-2.16	-2.06
HH_Contig2567	---NA---	FK702373	3.99	4.05	4.06	-0.08	0	1.09	-6.56	-2.23	-5.2	-5.48	-4.72	-5.19
HH_Contig2574	---NA---	FK701202	1.78	2.04	1.99	0	-0.07	0.27	-2.99	-2.63	-2.33	-3.1	-3.31	-3.42
HH_Contig2804	---NA---	DT806147	1.63	1.79	1.71	0	-0.11	0.26	-2.61	-1.96	-1.79	-2.89	-2.87	-2.85
HH_Contig2806	---NA---	EB103827	3.67	3.25	3.54	0	-0.09	0.62	-5.91	-2.81	-4.76	-4.37	-4.25	-4.88
HH_Contig2808	---NA---	EB036645	3.22	3.57	3.49	0	-0.28	0.63	-6.3	-2.85	-4.36	-6	-6.47	-6.11
HH_Contig2836	---NA---	DT806147	2.34	3.01	2.54	0	-0.33	0.06	-3.81	-2.55	-3.07	-2.32	-2.42	-2.54
HH_Contig2859	---NA---	FK702130	2.82	1.42	2.29	-0.11	-0.24	0.25	-5.03	-3.48	-3.25	-4.88	-5.24	-4.39
HH_Contig2918	---NA---	DT806147	1.68	1.39	1.87	0.27	-0.48	-0.3	-2.15	-2.84	-2.71	-3.02	-3.36	-3.53
HH_Contig2920	---NA---	EB103828	4.45	3.09	4.23	-0.02	-0.31	0.64	-6.75	-4.43	-3.9	-6.02	-6.67	-7.14
HH_Contig2923	---NA---	FD698645	2.92	2.93	2.88	-0.08	0	0.6	-4.05	-2.85	-3.35	-4.95	-4.3	-4.92
HH_Contig2952	---NA---	FK701372	0.45	1.67	1.31	-0.13	0	0.03	-2.74	-2.05	-2.07	-2.53	-2.17	-2.15
HH_Contig2972	---NA---	FD698911	2.69	2.5	2.84	-0.79	-1.08	0	-2.6	-2.52	-3.66	-2.09	-1.91	-2.07
HH_Contig2987	---NA---	EB103827	4.3	3.17	4.23	-0.01	0	0.7	-4.15	-4.35	-4.54	-4.48	-5.11	-4.12
HH_Contig3015	---NA---	FK703215	2.47	3.2	2.62	-0.05	0	0.25	-3.79	-2.3	-2.93	-2.43	-2.29	-2.29
HH_Contig3022	---NA---	EB103827	1.98	2.08	2.1	0	-0.12	-0.11	-4.44	-3.36	-4.23	-2.86	-3.02	-3.2
HH_Contig3098	---NA---	FK702130	2.55	2.33	2.4	-0.45	-0.22	0	-2.28	-1.9	-2.35	-2.62	-1.82	-2.16
HH_Contig527	---NA---	EB032808	1.25	1.7	1.7	-0.23	0	0.04	-4.39	-3.85	-3.43	-4.5	-4.36	-4.63
HH_Contig87	---NA---	FK702373	1.34	1.35	1.33	0	-0.17	-0.06	-1.72	-1.51	-1.27	-2.08	-1.94	-1.75
HH_Contig96	---NA---	EB103827	2.68	3.93	3.25	-0.19	0	0.52	-4.93	-1.95	-4.48	-2.29	-3.38	-3.28
HH_Contig2540	novel protein lim domain 7	DT806209	3.77	4.29	3.77	0	-0.32	0.52	-4.24	-2.03	-3.44	-3.57	-3.61	-3.77
HH_Contig561	novel protein with zona pellucida-like domain	EB039600	1.47	1.78	1.65	0.11	0	-0.16	-4.58	-3.89	-2.45	-5.91	-6.02	-6.06
HH_90987751	nuclear autoantigenic sperm protein	EB102920	1.84	1.46	1.8	-0.23	0	0.37	-1.97	-2.18	-1.69	-2.4	-2.32	-2.28
HH_Contig1216	nuclear distribution gene e homolog 1	EB041426	1.42	1.07	1.45	0	0.34	-0.1	-2.78	-1.73	-0.98	-1.74	-1.7	-2.07
HH_Contig2982	odorant receptor	FK701182	3.8	2.72	3.79	-0.36	0	0.57	-3.2	-1.86	-2.26	-3.43	-2.82	-2.99
HH_Contig3018	p450 oxidoreductase	FK702243	3.19	3.5	3.18	0	-0.09	0.55	-5.67	-2.83	-4.03	-5.85	-5.77	-6.01
HH_90607122	pde4dip protein	EB040563	2.21	1.08	1.67	-0.48	-0.31	0.92	-1.76	-1.36	-0.97	-2.55	-2.35	-2.61
HH_90602883	probable polypeptide n-acetylgalactosaminyltransferase 8	EB036324	1.53	1.51	1.47	0	0.16	-0.1	-1.31	-1.27	-1.73	-2.01	-2.08	-2.06
HH_Contig2081	programmed cell death 1 ligand 1	EB033203	1.97	2.62	2.57	-0.13	-0.29	0.11	-3.11	-1.53	-2.44	-2.68	-2.16	-2.45
HH_193890427	protein kinase C epsilon	FK702101	1.23	1.59	1.38	-0.27	-0.06	-0.18	-2.44	-1.4	-2.59	-1.36	-1.39	-1.67
HH_Contig2850	protein kinase C eta	FK702101	1.62	1.43	1.7	-0.53	-0.04	0.18	-1.66	-1.48	-2.63	-1.72	-2.3	-1.73
HH_90599917	radical fringe	EB033358	1.79	1.43	1.69	-1.1	-0.66	0	-1.65	-0.93	-1.41	-2.38	-2.2	-2.59
HH_193888862	replication protein a2	FK701602	2.38	2.17	2.24	0	-0.04	0.48	-5.84	-4.11	-3.44	-6.27	-6.35	-6.38
HH_Contig1019	retinoblastoma binding protein 6	FK702125	1.86	1.8	1.77	0	-0.04	0.12	-3.22	-2.81	-2.23	-2.93	-2.91	-2.92
HH_90606767	rho gtpase activating protein 11a	EB040208	3.44	3.8	3.79	-0.19	0	1.06	-5.88	-2.42	-4.89	-6.64	-6.59	-6.68
HH_Contig1090	ribonuclease p 21kda subunit	EB038629	1.65	1.8	1.72	-0.71	-0.61	0	-2.32	-1.98	-1.36	-1.49	-1.27	-1.18
HH_Contig2795	rna binding protein with multiple splicing 2	EB039679	2.68	2.84	3.12	-0.61	-0.66	0	-2.56	-2.28	-3.29	-1.68	-1.7	-1.83
HH_193890253	selenophosphate synthetase 1	FK702846	3.28	2.17	3.13	-0.25	-0.06	0.98	-2.83	-2.26	-2.98	-3.23	-2.15	-2.7
HH_Contig2928	solute carrier family 16 (monocarboxylic acid transporters) membe	EB036748	2.97	0.92	2.08	-0.59	-0.07	0.72	-4.32	-3.26	-3.58	-2.58	-2.62	-2.79
HH_Contig2674	solute carrier family 25 member 5	EB173777	1.95	1.22	1.69	-0.01	0	0.26	-2.49	-2.16	-2.52	-3.63	-4.17	-4.1
HH_38317688	son of sevenless homolog 2	CF931873	1.55	0.82	1.59	-0.37	-0.23	0.58	-2.35	-1.86	-1.37	-0.57	-1.66	-2.34
HH_Contig3016	spla ryanodine receptor domain and socs box containing 4	FK702419	1.57	1.97	2	-0.15	0	0.29	-3.09	-2.62	-1.3	-1.36	-1.76	-1.84
HH_Contig769	superoxide dismutase	EB040191	2.59	1.59	2.2	-0.68	-0.76	0	-2.88	-2.72	-2.14	-1.6	-1.37	-1.37
HH_90600194	suppressor of domain containing 1	EB033635	2.06	2.06	1.97	-0.5	-0.45	0.41	-2.3	-1.92	-0.9	-2.16	-2.17	-2.3
HH_90607782	swap-70 protein	EB041223	1.59	1.69	1.82	0	-0.56	0.27	-2.74	-2.85	-1.49	-2.16	-2.62	-2.39
HH_Contig2917	tank-binding kinase 1	FK703171	3.06	2.26	3.27	-1.48	-1.45	0	-2.53	-3.24	-2.89	-3.15	-3.5	-3.05
HH_193890101	tartrate-resistant acid phosphatase type 5 precursor	FK702374	3.83	3.64	3.81	-0.19	0	1.17	-3.83	-2.13	-3.35	-3.62	-2.78	-2.82
HH_90599438	transcription elongation factor b polypeptide 3 binding protein 1	EB032879	2.67	2.89	2.91	-0.35	0	0.31	-4.75	-3.76	-2.38	-3.9	-4.64	-4.54
HH_38317665	tripartite motif-containing 44	CF931850	1.48	1.21	1.59	0	0.51	-0.01	-2.35	-1.72	-1.57	-1.73	-2	-1.85
HH_Contig1095	tripartite motif-containing 66	CF931850	3.44	2.79	3.29	-0.1	0	0.3	-5.17	-2.72	-4.02	-3.61	-3.58	-3.67
HH_90606448	tudor domain containing 3	NM_001001823.1	2.53	1.93	2.34	-0.32	-0.15	0.85	-0.62	-0.56	-0.22	-1.01	-1.25	-1.25
HH_193889945	u-box domain containing 5 isoform 2	FK702747	1.35	1.42	1.63	-0.16	0	0.56	-2.23	-1.97	-1.88	-1.72	-1.91	-2
HH_75738288	unc-84 homolog a ( elegans)	DT806288	2	2.13	2.24	-0.34	-0.59	0.04	-4.43	-3.51	-3.43	-2.95	-3.07	-3.13
HH_166850885	unnamed protein product [Tetraodon nigroviridis]	FD698679	2.1	2.07	2.04	0	0	0.7	-5.78	-3.77	-3.61	-4.92	-5.02	-5.01
HH_193889210	unnamed protein product [Tetraodon nigroviridis]	FK702564	2.8	2.99	2.95	0	-0.25	1.02	-5.19	-3.41	-4.05	-7.24	-8.08	-7.37
HH_193889712	unnamed protein product [Tetraodon nigroviridis]	FK702287	2.15	1.15	1.87	-0.61	-0.28	1.5	-2.5	-1.83	-1.18	-2.06	-2.2	-2.4
HH_38317501	unnamed protein product [Tetraodon nigroviridis]	CF931686	1.37	1.22	1.41	-0.73	-0.78	0	-1.45	-1.7	-0.73	-1.57	-1.4	-1.75
HH_90602463	unnamed protein product [Tetraodon nigroviridis]	EB035904	1.61	0.94	1.31	-0.45	-0.5	0.21	-2.18	-2.11	-1.28	-2.57	-2.74	-2.88
HH_90606570	unnamed protein product [Tetraodon nigroviridis]	EB040011	1.28	1.49	1.51	-0.69	0	0.18	-3.93	-3.01	-3.29	-4.48	-4.79	-4.1
HH_Contig2338	urea transporter	EB030036	4.65	4.01	4.3	-1.06	-0.66	0.99	-3.57	-1.59	-3.96	-3.51	-2.85	-3.26
HH_Contig2865	zinc finger protein 180	EB036728	1.39	1.47	1.52	-0.17	0.24	-0.31	-2.69	-1.73	-1.1	-2.34	-2.42	-2.21
HH_Contig2957	zinc finger protein 451	FK703143	3.11	2.93	3.01	-0.01	0	0.55	-0.61	-0.35	-0.23	-0.97	-0.93	-0.95
HH_90603133	zinc finger protein 518	EB036574	2.28	2.47	2.46	-1.18	-0.94	0.09	-2.36	-2	-2.05	-2.06	-1.56	-2.16
HH_193890034	zinc finger protein 526	FK701981	2.19	1.16	1.81	-0.3	-0.92	0.64	-2.19	-2.71	-1.85	-2.46	-2.94	-3.42
HH_Contig2856	zinc finger protein 646	FK701970	1.4	1.13	1.57	-0.2	-0.06	0.22	-2.74	-2.74	-1.19	-1.97	-1.75	-2.25
HH_Contig989	zymogen granule membrane glycoprotein 2	EB039814	2.25	2.61	2.57	-0.32	0	0.37	-4.74	-3.19	-3.5	-5.18	-5.09	-5.67
