# Supplementary material for: Profiling of the embryonic Atlantic halibut (Hippoglossus hippoglossus L.) transcriptome reveals maternal transcripts as potential markers of embryo quality
Source: BMC Genomics. 2014 Sep 30;15(1):829. doi: 10.1186/1471-2164-15-829 (PMC4246526; doi:10.1186/1471-2164-15-829)
Supplement: Supplementary file 6 — Additional file 6: Up-regulated transcripts at GR. (XLSX 14 KB) [file 12864_2014_6689_MOESM6_ESM.xlsx]

## Sheet: Additional file 6
Additional file 6: Up-regulated at GR
NAMES	Seq__Description__Array_	gb_accession__nr_	8CS_1	8CS_2	8CS_3	GR_1	GR_2	GR_3	10SS_1	10SS_2	10SS_3	HT_1	HT_2	HT_3
HH_Contig295	ankyrin repeat and SOCS box-containing 12 (asb12) protein	BC108069.1	-0.18	0.1	0.03	1.79	1.93	1.3	-0.16	-0.12	1.24	-0.27	-0.15	-0.07
HH_90598419	atp-binding sub-family a member 1	EB031860	0.48	-0.58	0.52	3.77	3.97	3.76	0.12	0	2.79	-0.24	-0.73	-0.95
HH_Contig1360	bet1 homolog	NM_001002046.1	0	-0.2	-0.19	1.68	1.67	2.16	-0.38	-0.3	2.22	-0.31	-0.21	-0.25
HH_Contig2438	claudin 17	NM_001110530.1	0.37	-1	0.42	3.77	3.94	3.2	-0.47	0.32	0.76	-0.96	0.09	0
HH_90600151	det1 and ddb1 associated 1	EB033592	0.18	-0.19	-0.03	3.86	4.11	3.66	-0.79	-0.45	1.78	-0.42	-0.19	-0.13
HH_Contig2011	fk506 binding protein 5	NM_213149.1	0	-0.62	0.35	3.78	4.14	4.76	-0.4	0.33	3.15	0.02	0.12	-0.2
HH_90600327	g patch domain and kow motifs	EB033768	0.3	0.06	0.54	1.75	1.89	1.9	-0.11	-0.13	0.66	-0.44	-0.44	-0.49
HH_Contig1125	gpn-loop gtpase 3	NM_001007370.1	0.03	0.04	0.22	1.31	1.52	1.97	-0.21	-0.02	0.82	-0.23	-0.04	0.01
HH_90606738	hydroxymethylglutaryl- synthase 1	EB040179	0.67	0.12	0.77	1.69	1.98	1.98	-0.31	-0.37	1.51	-0.24	-0.09	-0.38
HH_90607644	interferon-inducible protein 56	EB041085	0	-0.09	-0.07	5.46	5.34	4.48	-1.66	-1.43	-0.54	-0.46	-0.41	-0.18
HH_Contig1753	interleukin-7 [Takifugu rubripes]	NM_001113507.2	0.53	0.01	0.06	2.74	3.29	3.2	-1.59	-0.22	-0.27	-0.25	-0.57	-0.39
HH_90599951	karyopherin alpha 4	EB033392	0.41	0.12	0.42	1.81	1.81	2.39	-0.03	0.05	0.68	-0.35	-0.54	-0.62
HH_90600215	latrophilin 2	EB033656	-0.29	-0.23	-0.38	2.38	2.56	2.34	-0.44	0	1.85	0.15	0.1	-0.09
HH_90606429	luc7-like 3	EB039870	0.48	0.01	0.33	2.1	2.08	2.34	0	-0.01	0.81	-0.38	-0.55	-0.62
HH_90598331	myst histone acetyltransferase 1	EB031772	0.46	-0.39	0.38	2.17	2.42	1.52	-0.16	-0.37	0.74	0.07	0.04	-0.01
HH_90595959	---NA---	EB029400	-0.35	0	0.05	3.56	2.89	2.74	-0.69	-0.99	1.18	-0.33	-0.56	-0.49
HH_90596715	---NA---	EB030156	0.47	-0.17	0	2.39	2.43	2.2	-0.36	-0.44	1.06	-0.58	-0.29	-0.39
HH_90597021	---NA---	EB030462	-0.29	0	-0.13	2.25	2.38	1.57	-0.4	-0.41	1.19	-0.25	-0.17	-0.01
HH_90597929	---NA---	EB031370	-0.33	-0.24	0	2.34	1.62	1.33	-2.57	-3.32	-1.46	-1.97	-1.19	-1.21
HH_90598113	---NA---	EB031554	0.39	0	0.42	2.12	2.12	3.28	0.33	0.37	1.08	-0.37	-0.69	-0.78
HH_90598412	---NA---	EB031853	0	-0.83	0.66	3.56	3.01	3.18	-0.26	0.1	0.32	-0.36	-1.17	-0.83
HH_90599953	---NA---	EB033394	0.11	0.06	0	3.29	3.49	4.25	-1.26	-1.18	1.2	-0.55	-0.53	-0.74
HH_90600326	---NA---	EB033767	-0.36	-0.66	0.29	3.19	3.13	3.12	0	-0.12	1.8	0.88	0.34	-0.44
HH_90602066	---NA---	EB035507	0	0.12	0.43	3.34	3.45	4.23	-0.84	-0.86	1.17	-0.11	-0.33	-0.68
HH_90602498	---NA---	EB035939	-0.42	0.06	-0.04	3.97	3.63	4.63	-0.78	-0.95	2.45	-0.9	-0.99	-0.98
HH_90604846	---NA---	EB038287	-1.02	0.21	-0.4	1.79	1.85	1.09	-2.45	-1.96	-0.63	-2.01	-1.73	-1.64
HH_90988278	---NA---	EB103447	0.02	-0.09	0.16	0.06	0	1.96	-1.79	-1.74	-1.19	-0.63	-1.08	-1.23
HH_90988534	---NA---	EB103703	-2.6	-0.69	-1.34	2.34	1.48	0.99	-2.3	-3.24	0.14	-2.48	-2.8	-2.74
HH_91063167	---NA---	EB173585	0.31	-0.3	-0.05	2.55	2.62	1.94	-0.59	-0.23	0.42	-0.4	-0.29	-0.18
HH_Contig1399	---NA---	EB031853	0.89	0.02	0.58	2.67	2.46	1.7	-0.13	-0.18	0.23	-0.19	-0.56	-0.65
HH_90602143	novel protein vertebrate nipped-b homolog	EB035584	0	-0.1	-0.05	2.12	2.05	2.6	-0.21	-0.08	1.37	0.3	0.33	0.24
HH_90987983	parvalbumin	EB103152	-0.16	0	-0.02	0.93	0.43	0.82	-0.15	-0.25	0.07	-0.55	-0.7	-0.53
HH_90607316	phospholipase C gamma 1	EB040757	0.75	-0.54	0.51	2.77	2.95	4.48	-0.65	-0.46	1.59	-0.01	-0.14	-0.07
HH_90598714	si:ch211- protein	EB032155	-0.41	-0.62	-0.26	4.55	4.8	3.48	-0.19	0.39	1.17	0.11	-0.07	0
HH_90597872	splicing arginine serine-rich 6	EB031313	0.3	0	0.42	2.52	2.73	2.62	-0.49	-0.48	0.54	-0.08	-0.03	-0.38
HH_90598067	splicing factor subunit 3	EB031508	0.61	-0.14	0.35	1.43	1.68	2.11	-0.03	0.24	0.64	-0.16	0.09	-0.01
HH_90600324	suppressor of ty 6 homolog ( cerevisiae)	EB033765	0	0.06	0.57	2.37	2.56	1.79	-0.39	-0.65	0.39	-0.11	-0.27	-0.35
HH_90605184	taf1 rna polymerase tata box binding protein -associated factor	EB038625	0.52	-0.41	0.83	1.79	1.56	2.3	0.02	-0.04	0.64	0	-0.37	-0.65
HH_90607145	tissue factor pathway inhibitor 2	EB040586	1.14	0	0.79	5.55	5.4	5.19	-1.37	-1.11	3.22	-0.76	-1.03	-1.73
HH_90597758	ubiquitin specific peptidase 7	EB031199	0.18	0.12	0.37	1.9	2.11	1.69	0.34	-0.06	1.07	-0.22	-0.48	-0.69
HH_90605985	urate oxidase	EB039426	0.01	-0.85	0.65	3.95	4.15	5.15	-0.25	-0.54	4.53	-0.07	0.32	-0.18
HH_Contig2078	zinc finger ccch-type containing 15	NM_199888.1	0.26	-0.09	0.25	2.04	2.01	2.58	-0.06	-0.27	0.25	-0.02	-0.42	-0.39
