# Supplementary material for: Profiling of the embryonic Atlantic halibut (Hippoglossus hippoglossus L.) transcriptome reveals maternal transcripts as potential markers of embryo quality
Source: BMC Genomics. 2014 Sep 30;15(1):829. doi: 10.1186/1471-2164-15-829 (PMC4246526; doi:10.1186/1471-2164-15-829)
Supplement: Supplementary file 7 — Additional file 7: Up-regulated transcripts at 10SS. (XLSX 14 KB) [file 12864_2014_6689_MOESM7_ESM.xlsx]

## Sheet: Additional file 7
Additional file 7: Up-regulated transcripts at 10SS
NAMES	Seq__Description__Array_	gb_accession__nr_	8CS_1	8CS_2	8CS_3	GR_1	GR_2	GR_3	10SS_1	10SS_2	10SS_3	HT_1	HT_2	HT_3
HH_Contig1516	17-beta-hydroxysteroid dehydrogenase 14	NM_001003521.2	-0.49	-0.33	-0.45	0.35	0.64	-0.52	3.03	3.06	2.24	0.89	0.19	0
HH_Contig1434	adenosine kinase	XM_003964157.1	-0.37	-0.91	-0.29	0.74	0	2.97	1.97	1.41	1.13	0.89	0.19	0
HH_90600879	alpha-galactosidase a precursor (alpha-d-galactoside galactohydro	EB034320	-0.71	-0.53	-0.48	0.26	0.41	0	2.43	2.27	1.18	0.7	0.24	0.24
HH_90606308	c16orf14 homolog	EB039749	-1.32	-1.87	-1.76	0.52	0.8	0	3.31	3.57	2.7	0.46	-0.07	0.26
HH_Contig2297	camp responsive element binding protein 3-like 3	NM_001020673.1	-1.49	-2.39	-0.9	-0.2	0	1.01	2.17	2.03	2.05	0	-0.13	1.92
HH_90598668	capping protein (actin filament) muscle z- beta	EB032109	-0.5	-0.32	-0.48	-0.27	-0.15	0.9	2.22	2.48	1.67	-0.76	0.15	0.47
HH_90605076	claudin 15	EB038517	-0.2	-0.57	0.64	0.16	-0.64	1.15	3.11	2.93	1.81	0.13	-0.25	0.33
HH_94963222	cyclin-dependent kinase inhibitor 3	EB714264	-0.28	0.23	0	-0.79	-0.77	-1.02	1.48	1.45	0.92	0.05	-0.44	-0.26
HH_Contig2012	diamine n-acetyltransferase 2	NM_001008598.1	-1.91	-1.03	-1.66	0	-0.01	1.77	4.24	4.57	3.95	0	-0.29	0.97
HH_Contig1116	epsilon subunit of coatomer protein complex	NM_001007364.1	-0.04	-0.13	0.01	-0.42	-0.34	-0.46	2.11	2.25	1.57	-0.2	0.46	0.24
HH_Contig1690	fk506 binding protein 10	BC163794.1	-1.06	-0.36	-0.79	0.25	0.21	-0.22	3.96	3.99	2.83	0.64	0.13	0.12
HH_Contig485	fructose- -bisphosphatase 1	NM_019395.2	-3.44	-3.46	-4.77	-0.23	0	0.1	4.35	4.46	3.86	0.1	-0.31	-0.22
HH_90599141	glucose-6- catalytic subunit	EB032582	0.67	-1.07	0.39	-0.57	-0.97	0	4.86	4.28	3.48	0.13	-0.35	0.34
HH_90604223	hiu hydrolase	EB037664	-0.72	-1.51	0.03	0.11	-0.65	-0.37	4.22	3.79	2.33	0.71	0	0.26
HH_Contig2121	inositol -1(or 4)-monophosphatase 1	NM_001173854.1	-2.92	-3.28	-2.96	1.23	1.21	0.48	4.25	4.34	3.15	0.38	-0.15	0.37
HH_90603463	kdel (lys-asp-glu-leu) endoplasmic reticulum protein retention re	EB036904	-1.01	-0.44	-0.32	0	0.11	-0.2	2.15	1.84	0.94	0	0.68	0.78
HH_Contig903	kynurenine 3-monooxygenase	BC115227.1	-0.06	-0.35	-0.03	-0.33	-0.18	0.2	2.68	2.56	1.33	0.1	-0.31	-0.22
HH_Contig1223	major egg antigen	NM_205152.2	0	-0.65	0.39	-1.27	-0.33	0	3.12	3.02	1.62	-0.2	0.46	0.24
HH_Contig401	malate dehydrogenase	XM_003972197.1	-0.54	-0.73	-0.8	0	0.17	0.14	2.16	2.49	1.17	0.62	0.04	0.15
HH_90607499	mpv17 protein	EB040940	-1.24	-0.52	-1.01	-0.3	-0.21	-0.3	2.42	2.41	1.86	0.12	0.58	0.5
HH_Contig320	myosin light polypeptide 6	NM_001005955.1	-0.83	-0.84	-0.93	0	0.1	-0.38	2.94	3.08	2.19	-0.29	1.03	1.58
HH_90598686	---NA---	EB032127	-0.46	-0.36	-0.3	2.44	0	-0.03	3.74	3.79	2.63	0.64	0.01	0.18
HH_90601372	---NA---	EB034813	0.21	-0.72	0	-0.95	0.07	-0.58	2.26	2.29	1.59	0.7	0.24	0.24
HH_90604518	---NA---	EB037959	0	-1.31	-0.08	0	0.1	-0.07	3.04	2.75	2.2	0.24	1.26	0.61
HH_91063215	---NA---	EB173633	-0.05	-0.24	-0.26	-0.07	-0.02	-0.28	1.97	2.07	1.05	0.05	-0.44	-0.26
HH_Contig1517	---NA---	EB030421	-0.98	-2.03	-1.5	0	0.46	0.61	2.72	2.86	2.03	0.64	0.13	0.12
HH_Contig97	---NA---	DT806707	-0.74	-0.2	-0.69	0.45	0.18	-0.17	2.91	2.72	1.88	-0.73	0.64	-0.04
HH_90603061	nadh dehydrogenase 1 alpha 8	EB036502	-0.33	-0.5	-0.61	0.75	0.58	-0.05	1.36	1.49	0.7	0	0.68	0.78
HH_Contig2509	nadh dehydrogenase 1 beta subcomplex subunit mitochondrial precur	XM_003972710.1	-0.76	-0.66	-1.09	0	0.07	-0.11	2.13	2.21	1.44	-0.17	1	0.64
HH_90607492	n-myc downstream regulated gene 1	EB040933	-2.08	-1.95	-2.13	-0.01	0.67	0.47	4.04	3.63	2.4	0	1.14	0.52
HH_90606050	novel protein (zgc:77651)	EB039491	0	-0.33	-0.12	-2.31	-2.55	-0.83	3.64	3.62	2.57	0.46	-0.07	0.26
HH_Contig433	procarboxypeptidase b	AB042598.1	-0.58	-1.26	0.08	0.23	-0.27	0	2.92	2.87	1.42	0.03	0	-0.26
HH_90607262	protein tyrosine non-receptor type 22	EB040703	-0.65	-1.23	0	0.11	-0.37	0.04	2.48	2.38	1.07	0	1.14	0.52
HH_90604269	sec24 related gene member d ( cerevisiae)	EB037710	-0.01	-0.57	0	-0.58	0.14	0.27	1.94	1.75	1.34	0.24	1.26	0.61
HH_90601756	secretagogin	EB035197	-3.51	-2.85	-3.14	-0.1	0	0.99	5.15	5.33	4.76	-0.18	0.53	0.79
HH_90600097	smoothelin	EB033538	-0.31	-1.27	0.1	0.25	-0.28	0.19	3.84	2.78	1.81	0.13	-0.35	0.34
HH_90598196	solute carrier family 22 member 2	EB031637	-0.28	-1.1	0.78	0.5	-0.07	0.65	6.04	5.77	4.46	-0.76	0.15	0.47
HH_Contig977	stress-associated endoplasmic reticulum protein 1	XM_003962041.1	-0.17	-0.73	-0.5	0.33	0.37	0.21	2.1	2.2	1.64	-0.73	0.64	-0.04
HH_90602357	succinate dehydrogenase cytochrome b560 mitochondrial precursor	EB035798	0.32	-0.19	-0.01	-0.33	-0.39	-0.24	1.7	1.69	0.72	-0.18	0.53	0.79
HH_90598767	tbc1 domain member 22b	EB032208	0.32	-0.8	-0.12	-0.01	-0.05	0.77	1.66	1.75	1.33	0.64	0.01	0.18
HH_90604905	transglutaminase 2	EB038346	0.13	-0.94	0	-0.26	0.08	-0.14	4.59	4.57	3.31	0.13	-0.25	0.33
HH_90604064	unnamed protein product [Tetraodon nigroviridis]	EB037505	-0.27	-1.06	-0.33	0	0.15	0.6	3.61	3.63	2.31	0.71	0	0.26
HH_Contig306	vitamin k epoxide reductase subunit 1-like 1	NM_001020688.1	-0.08	-0.36	-0.25	0.56	0.54	0.19	1.83	2.06	0.87	0.23	-0.04	0.83
HH_90607525	x-prolyl aminopeptidase (aminopeptidase p) membrane-bound	EB040966	-2.72	-3.72	-3.01	0.43	0.74	0	4.03	4.23	3.46	0.12	0.58	0.5
