# Supplementary material for: Profiling of the embryonic Atlantic halibut (Hippoglossus hippoglossus L.) transcriptome reveals maternal transcripts as potential markers of embryo quality
Source: BMC Genomics. 2014 Sep 30;15(1):829. doi: 10.1186/1471-2164-15-829 (PMC4246526; doi:10.1186/1471-2164-15-829)
Supplement: Supplementary file 8 — Additional file 8: Up-regulated transcripts at HT. (XLSX 17 KB) [file 12864_2014_6689_MOESM8_ESM.xlsx]

## Sheet: Additional file 8
Additional file 8: Up-regulated genes at HT
NAMES	Seq__Description__Array_	gb_accession__nr_	8CS_1	8CS_2	8CS_3	GR_1	GR_2	GR_3	10SS_1	10SS_2	10SS_3	HT_1	HT_2	HT_3
HH_90601512	ahnak nucleoprotein 2	EB034953	-1.54	-1.89	-2.1	0.09	0.62	0.77	-0.15	0.12	0	4	2.84	3.44
HH_90599056	apolipoprotein h (beta-2-glycoprotein i)	EB032497	-0.1	-0.6	0.57	0.7	0.58	0.25	-0.36	0.58	-0.72	3.9	2.92	3.73
HH_90598036	apoptosis-associated speck-like protein containing a card	EB031477	-0.47	-0.53	-1.15	0.16	1.05	1.34	-0.73	-0.09	-1.19	4.68	3.61	3.65
HH_Contig1950	carboxypeptidase polypeptide 2	NM_007753.2	-0.4	-1.08	0.25	0.42	-0.17	-0.07	0.06	-0.17	1.17	3.23	3.54	3.3
HH_Contig1950	carboxypeptidase polypeptide 2	NM_007753.2	-0.18	-0.81	0.42	0.58	0.06	0.24	0.21	0	-0.11	2.99	3.96	4.06
HH_90607712	chloride channel 6	EB041153	-0.27	-0.4	0.33	0.48	-0.09	0.27	-0.6	0	-0.46	2.73	3.01	3.01
HH_90605352	cholinergic receptor nicotinic alpha polypeptide 1	EB038793	-0.3	-1.05	0.78	0.48	-0.04	0.97	-0.56	0.37	0	2.71	2.86	2.96
HH_Contig1838	complement component 3	AY736132.1	-0.17	-1.16	0.23	0.36	0	0	-0.67	-1.37	0.64	3.28	3.23	3.12
HH_Contig1838	complement component 3	AY736132.1	-0.01	-0.87	0.74	0.77	0.33	0.32	-0.28	-0.37	-0.42	2.85	2.76	2.55
HH_Contig1932	complement factor d	NM_001020532.1	0.59	-0.14	0.8	-0.07	0.11	1.07	-0.43	0	-0.92	4.75	4.06	3.79
HH_Contig1932	complement factor d	NM_001020532.1	0	-0.42	0.92	0.76	0.23	0.58	-0.08	-1.13	-0.39	4.46	3.7	3.63
HH_Contig1769	C-type lectin domain family 4 member E	GU117700.1	-0.09	-0.67	0.64	0.74	0.04	0.26	-0.25	-1.18	-0.72	6.46	6.32	6.38
HH_Contig1769	C-type lectin domain family 4 member E	GU117700.1	-0.7	-0.95	-0.56	0.39	0.32	-0.32	0.16	0	0.43	2.75	3.02	3.07
HH_Contig2776	c-type lysozyme	NM_001163157.2	-0.79	-1.12	-0.64	0	0.11	0.62	0.18	0.32	-0.18	2.48	2.25	2.27
HH_Contig2776	c-type lysozyme	NM_001163157.2	0	-1.3	0.52	0.04	-0.56	0.06	-0.93	0.16	-0.83	3.9	3.66	3.49
HH_90601338	elastin microfibril interfacer 2	EB034779	-0.5	-0.37	-0.18	0	0.77	0.55	0.4	1	-0.27	2.09	1.84	2.17
HH_90603685	eyes absent 1	EB037126	0	-0.79	2.44	0.9	0.33	0.31	-0.05	-0.49	-0.17	3.02	2.34	2.66
HH_Contig664	gtpase imap family member 7	BC091989.1	-0.01	0.67	0.62	0.42	-0.09	0.54	-0.02	0.79	-0.62	3.48	3.81	3.8
HH_Contig664	gtpase imap family member 7	BC091989.1	-0.96	-1.14	-1.73	1.05	0	1.69	0.42	-0.39	1.46	3.31	3.45	3.61
HH_90604015	hatching enzyme	EB037456	-0.6	-1.25	-0.52	-0.37	0.08	0.28	0.54	0.9	0.75	2.25	2.36	2.08
HH_Contig2722	hepcidin-like precursor	AJ890336.1	-0.04	-1.36	0.15	0.37	-0.18	1.02	-0.3	0	1.07	3.37	3.47	3.4
HH_Contig2722	hepcidin-like precursor	AJ890336.1	-0.19	0.14	0.76	0.64	-0.06	0.74	-0.46	0	-0.59	2.83	3.28	3.06
HH_90596497	loc553228 protein	EB029938	-0.28	-1.12	0.37	0.53	-0.01	0	0.04	0.4	1.51	3.35	3.56	3.79
HH_Contig2124	major facilitator superfamily domain containing 4	NM_133829.2	0.16	0.58	-0.49	0	-0.87	3.16	0.2	-0.26	-0.74	4.42	4.63	4.35
HH_Contig2124	major facilitator superfamily domain containing 4	NM_133829.2	-0.24	-1.08	0.41	0.57	0	0.1	0.83	-0.04	-0.88	2.94	2.92	3.16
HH_90607472	membrane-spanning 4-domains subfamily a member 4a	EB040913	-0.1	-0.6	0.57	0.72	0.32	0.19	-0.15	-0.92	0.54	3.97	3.9	3.78
HH_Contig2764	microfibrillar-associated protein 4	NM_212889.1	-0.06	-0.88	0.61	0.77	0.17	1.48	-0.32	-0.46	-0.7	2.69	2.94	3.32
HH_Contig2764	microfibrillar-associated protein 4	NM_212889.1	-0.16	-0.18	0.38	0.44	0	0.85	0.69	0.32	-0.75	3.11	3.48	3.64
HH_Contig29	myosin binding protein cardiac	XM_003969936.1	-0.1	-0.32	0.73	0.73	0.57	0.23	-0.36	-0.75	-0.72	3.18	3.29	3.29
HH_Contig29	myosin binding protein cardiac	XM_003969936.1	0.19	0	-0.26	-0.22	-0.1	0.37	0.31	0.11	-0.31	2.32	2.27	2.19
HH_90595928	---NA---	EB029369	-0.12	-0.95	1.37	1.06	0.83	0.16	-0.39	-1.08	-0.76	3.43	3	2.86
HH_90596629	---NA---	EB030070	-0.63	-1.04	-0.88	0	0.24	1.2	0.89	0.87	-0.48	2.9	2.82	2.74
HH_90596869	---NA---	EB030310	-0.39	0.3	-0.39	0	-0.29	0.97	-0.1	0.88	1.66	3.76	4.1	4.04
HH_90598137	---NA---	EB031578	0.12	-0.7	0.34	0.38	-0.15	0.37	-0.09	0.56	-0.51	3.63	4.05	3.99
HH_90598467	---NA---	EB031908	-1.75	-1.32	-0.76	0	-0.13	1.92	1.35	0.63	2.36	4.63	4.56	4.69
HH_90598473	---NA---	EB031914	-0.31	-0.28	-0.22	-0.17	1	0.64	0.02	0.59	-0.53	1.62	1.84	2.13
HH_90598856	---NA---	EB032297	-0.4	-0.84	-0.01	0.23	-0.04	0.83	0	0.39	0.86	2.7	3.04	2.89
HH_90598863	---NA---	EB032304	-0.4	0	-0.44	-0.29	1.03	1.58	-0.17	0.55	0.98	2.62	2.94	2.94
HH_90599755	---NA---	EB033196	-0.16	-1.01	0.95	0.62	0.04	0.15	0	-0.38	-0.77	2.2	2.66	2.68
HH_90601845	---NA---	EB035286	-0.76	-0.9	-1.77	0.03	0	-0.26	0.77	0.81	0.28	2.88	2.9	2.94
HH_90602657	---NA---	EB036098	-0.63	-1.32	0	0.1	-0.31	-0.22	0.07	0.16	0.85	2.84	3.05	3.2
HH_90603207	---NA---	EB036648	-0.63	-1.32	0	0.1	-0.31	-0.22	0.07	0.16	0.85	2.84	3.05	3.2
HH_90604588	---NA---	EB038029	-0.67	-0.84	-0.9	-0.73	0.64	-0.04	0.82	0.89	0	3.03	3.02	3.12
HH_90605307	---NA---	EB038748	-0.67	-0.84	-0.9	-0.73	0.64	-0.04	0.82	0.89	0	3.03	3.02	3.12
HH_90605565	---NA---	EB039006	-0.08	-0.24	-0.48	-0.76	0.15	0.47	-0.2	0.46	0.56	2.07	2.32	2.74
HH_90606834	---NA---	EB040275	-0.08	-0.24	-0.48	-0.76	0.15	0.47	-0.2	0.46	0.56	2.07	2.32	2.74
HH_90606948	---NA---	EB040389	-0.02	-0.9	0.51	0.64	0.01	0.18	-0.09	-0.21	-0.45	3.1	2.83	2.86
HH_91063601	---NA---	EB174019	-0.02	-0.9	0.51	0.64	0.01	0.18	-0.09	-0.21	-0.45	3.1	2.83	2.86
HH_91063768	---NA---	EB174186	-0.64	-0.37	0	0.13	-0.35	0.34	-0.59	0.36	0.47	3.95	4.39	4.03
HH_94963165	---NA---	EB714207	-0.64	-0.37	0	0.13	-0.35	0.34	-0.59	0.36	0.47	3.95	4.39	4.03
HH_Contig162	---NA---	EB029369	0	-0.95	0.56	0.7	0.24	0.24	0.35	-1.04	-0.74	3.77	3.42	3.11
HH_Contig162	---NA---	EB029369	0	-0.95	0.56	0.7	0.24	0.24	0.35	-1.04	-0.74	3.77	3.42	3.11
HH_Contig183	---NA---	EB714256	0	-0.26	0.56	-0.18	0.53	0.79	-0.61	0.6	-1.07	2.93	3.41	3.71
HH_Contig183	---NA---	EB714256	0	-0.26	0.56	-0.18	0.53	0.79	-0.61	0.6	-1.07	2.93	3.41	3.71
HH_Contig197	---NA---	EB698323	-0.28	-0.58	-0.31	0	0.68	0.78	0.56	1.04	-0.07	2.76	2.99	2.62
HH_Contig197	---NA---	EB698323	-0.28	-0.58	-0.31	0	0.68	0.78	0.56	1.04	-0.07	2.76	2.99	2.62
HH_Contig219	---NA---	EB037068	-0.08	-0.93	0.58	0.71	0	0.26	0.5	-0.25	-0.69	3.07	3.4	3.53
HH_Contig219	---NA---	EB037068	-0.08	-0.93	0.58	0.71	0	0.26	0.5	-0.25	-0.69	3.07	3.4	3.53
HH_Contig3102	---NA---	EB038030	-0.57	-0.5	-0.97	0.24	1.26	0.61	-0.13	0.47	-1.44	2.99	2.73	2.6
HH_Contig3102	---NA---	EB038030	-0.57	-0.5	-0.97	0.24	1.26	0.61	-0.13	0.47	-1.44	2.99	2.73	2.6
HH_Contig678	---NA---	EB036648	-0.47	-1.3	0	0.13	-0.25	0.33	1.22	-1.13	0.27	4.66	4.36	4.42
HH_Contig678	---NA---	EB036648	-0.47	-1.3	0	0.13	-0.25	0.33	1.22	-1.13	0.27	4.66	4.36	4.42
HH_90600690	novel protein	EB034131	0.25	-0.35	0.39	0.46	-0.07	0.26	0	0.67	-0.24	8.56	7.45	6.14
HH_90603800	nuclear protein 1	EB037241	0.25	-0.35	0.39	0.46	-0.07	0.26	0	0.67	-0.24	8.56	7.45	6.14
HH_90598317	pipecolic acid oxidase	EB031758	-0.67	-0.52	-1.87	0	1.14	0.52	1.21	1.44	0.48	3.22	3.26	3.07
HH_90607195	pol-like protein	EB040636	-0.67	-0.52	-1.87	0	1.14	0.52	1.21	1.44	0.48	3.22	3.26	3.07
HH_Contig1005	proline-serine-threonine phosphatase interacting protein 1	XM_003967544.1	-1.05	-0.57	-2.35	0.12	0.58	0.5	0	0	0.05	2.64	3.51	3.06
HH_Contig1005	proline-serine-threonine phosphatase interacting protein 1	XM_003967544.1	-1.05	-0.57	-2.35	0.12	0.58	0.5	0	0	0.05	2.64	3.51	3.06
HH_Contig1841	retinol dehydrogenase 5	XM_004068712.1	0	-0.1	-0.17	0.05	-0.44	-0.26	0.11	-0.03	-0.24	3.94	4.11	4.05
HH_Contig1841	retinol dehydrogenase 5	XM_004068712.1	0	-0.1	-0.17	0.05	-0.44	-0.26	0.11	-0.03	-0.24	3.94	4.11	4.05
HH_90600792	serum glucocorticoid regulated kinase 1	EB034233	0.16	-0.24	-0.3	-0.2	0.46	0.24	0.49	0.96	0	1.67	1.81	1.79
HH_90603627	sh3-binding kinase 1	EB037068	0.16	-0.24	-0.3	-0.2	0.46	0.24	0.49	0.96	0	1.67	1.81	1.79
HH_90605648	synaptic 2	EB039089	-0.12	-1.11	0.23	0.89	0.19	0	-0.62	0.57	-0.85	4.4	3.26	3.45
HH_90604941	tissue factor 2	EB038382	-0.12	-1.11	0.23	0.89	0.19	0	-0.62	0.57	-0.85	4.4	3.26	3.45
HH_90603574	viral a-type inclusion protein	EB037015	-0.16	-1	0.49	0.64	0.13	0.12	-0.04	0.29	-0.79	5.48	5.17	5.72
HH_90605519	wolfram syndrome 1	EB038960	-0.16	-1	0.49	0.64	0.13	0.12	-0.04	0.29	-0.79	5.48	5.17	5.72
